# Supplementary material for: Structure and Oligonucleotide Binding Efficiency of Differently Prepared Click Chemistry-Type DNA Microarray Slides Based on 3-Azidopropyltrimethoxysilane
Source: Materials (Basel). 2021 May 26;14(11):2855. doi: 10.3390/ma14112855 (PMC8199275; doi:10.3390/ma14112855)
Supplement: Supplementary file 1 [file materials-14-02855-s001.zip]

Archive with 1 entries (1 files):
- materials-1187620-supplementary.pdf
